# Supplementary material for: Effect of Glycolipids Application Combined with Nitrogen Fertilizer Reduction on Maize Nitrogen Use Efficiency and Yield
Source: Plants (Basel). 2024 Apr 28;13(9):1222. doi: 10.3390/plants13091222 (PMC11085625; doi:10.3390/plants13091222)
Supplement: Supplementary file 1 [file plants-13-01222-s001.zip]

Archive with 1 entries (1 files):
- plants-2964016-supplementary.pdf
